# Supplementary material for: Comparative genomics identifies potential virulence factors in Clostridium tertium and C. paraputrificum
Source: Virulence. 2019 Jul 13;10(1):657–76. doi: 10.1080/21505594.2019.1637699 (PMC6629180; doi:10.1080/21505594.2019.1637699)
Supplement: Supplemental Material [file kvir-10-01-1637699-s001.zip]

Archive with 14 entries (14 files):
- 1. Supplementary Fig. S1.pdf
- 10. Supplementary Table S7.xlsx
- 11. Supplementary Fig. S4.pdf
- 12. Supplementary Table S8.xlsx
- 2. Supplementary Table S1.pdf
- 3. Supplementary Table S2.png
- 4. Supplementary Table S3.png
- 5. Supplementary Table S4.png
- 6. Supplementary Table S5..xlsx
- 7. Supplementary Table S6.xlsx
- 8. Supplementary Fig. S2.docx
- 8. Supplementary Fig. S2.pdf
- 8. Supplementary Fig. S2.png
- 9. Supplementary Fig. S3.png
