# Supplementary material for: Comparative genomics identifies potential virulence factors in Clostridium tertium and C. paraputrificum
Source: Virulence. 2019 Jul 13;10(1):657–76. doi: 10.1080/21505594.2019.1637699 (PMC6629180; doi:10.1080/21505594.2019.1637699)
Supplement: Supplemental Material [file kvir-10-01-1637699-s001.zip › 10. Supplementary Table S7.xlsx]

## Sheet: patric3_query
Supplementary Table S7. Extended information of the genomes included in the groups for intra-taxa comparisons
Genome ID	Genome Name	NCBI Taxon ID	Strain	BioProject Accession	BioSample Accession	Assembly Accession	GenBank Accessions	Sequencing Centers	Contigs	Genome Length	GC Content	Isolation Source	Comments
1559.9	Clostridium tertium strain LH009	1559	Clostridium species	PRJEB22142	SAMEA104287969	GCA_900217175.1	OBJV01000000	Quadram Institute Bioscience	49	3970462	27.78	Preterm infant faecal sample	This study aims to isolate Clostridium species from preterm infant gut and apply WGS to understand the virulence potential of Clostridium strains existing in preterm gut in relation to gut infection using genomic data.
	Clostridium sp. 7_2_43FAA	1559		PRJNA32457	SAMN02463700	GCA_000158375.2	ACDK00000000.2	Broad Institute	5	3827748
1559.8	Clostridium tertium strain src5	1559	src5	PRJEB16770	SAMEA104228770	GCA_900205935.1	OAOE01000000	TEAGASC	68	3902863	27.91		pasture-based systems, changes in dairy herd habitat due to seasonality results in the exposure of animals to different environmental niches. These niches contain distinct microbial communities that may be transferred to raw milk, with potentially important food quality and safety implications for milk producers. It is postulated that the extent to which these microorganisms are transferred could…
29363.6	Clostridium paraputrificum strain 373-A1	29363	373-A1	PRJNA320951	SAMN04961143	GCF_001679805.1	MAPZ00000000	Gut Microbiota and Clostridia Research Group	41	3488595	29.75	fecal sample	Clostridium paraputrificum Genome sequencing and assembly from a patient with a Clostridium difficile intestinal infectious disease
29363.3	Clostridium paraputrificum 13470_2	29363		PRJEB10915	SAMEA3545323	GCF_001404795.1	CYZW01000000	SC	25	3597627	29.67	faeces	Whole genome and metagenomic sequencing of novel and characterised bacteria from healthy human donors These data are part of a pre-publication release. For information on the proper use of pre-publication data shared by the Wellcome Trust Sanger Institute (including details of any publication moratoria), please see http://www.sanger.ac.uk/datasharing/
29363.10	Clostridium paraputrificum strain LH025	29363	LH025	PRJEB22142	SAMEA104287982	GCA_900217185.1	OBJN01000000	Quadram Institute Bioscience	40	3797748	29.63	Preterm infant faecal sample	This study aims to isolate Clostridium species from preterm infant gut and apply WGS to understand the virulence potential of Clostridium strains existing in preterm gut in relation to gut infection using genomic data.
29363.11	Clostridium paraputrificum strain LH058	29363	LH058	PRJEB22142	SAMEA104287983	GCA_900217195.1	OBIQ01000000	Quadram Institute Bioscience	84	3776795	29.94	Preterm infant faecal sample	This study aims to isolate Clostridium species from preterm infant gut and apply WGS to understand the virulence potential of Clostridium strains existing in preterm gut in relation to gut infection using genomic data.
29363.12	Clostridium paraputrificum strain LH141	29363	LH141	PRJEB22142	SAMEA104287984	GCA_900217205.1	OBIP01000000	Quadram Institute Bioscience	29	3630606	29.68	Preterm infant faecal sample	This study aims to isolate Clostridium species from preterm infant gut and apply WGS to understand the virulence potential of Clostridium strains existing in preterm gut in relation to gut infection using genomic data.
