# Supplementary material for: Comparative genomics identifies potential virulence factors in Clostridium tertium and C. paraputrificum
Source: Virulence. 2019 Jul 13;10(1):657–76. doi: 10.1080/21505594.2019.1637699 (PMC6629180; doi:10.1080/21505594.2019.1637699)
Supplement: Supplemental Material [file kvir-10-01-1637699-s001.zip › 12. Supplementary Table S8.xlsx]

## Sheet: Ctertium
		Supplementary Table S8. Motifs identified as “tox” regions in C. tertium genome
		No.	Name	Description	Genome					Total number of genomes
					72_43FAA	Gcol_A43	LH009	Gcol_A2	src5
					n = 6	n = 6	n = 6	n = 7	n = 9
		1	hipB	Antitoxin HipB,transcriptional regulator, y4mF family,Helix-turn-helix				Gcol_A2_03486		1
		2	phage-related holin	Phage-related holin (Lysis protein),toxin secretion/phage lysis holin,Holin family					src5_01690	1
		3	hicB	Antitoxin HicB,Uncharacterised protein family (UPF0150)					src5_02699	1
		4	immR_3	HTH-type transcriptional regulator immR,antitoxin HipB,Predicted transcriptional regulator,Helix-turn-helix					src5_03539	1
		5	epsF_1	Cholera toxin secretion protein epsF,type IV pilin biogenesis protein,type II secretion system protein F,Bacterial type II secretion system protein F domain	457396.3.fa_00231	Gcol_A43_00218	LH009_00180	Gcol_A2_00582	src5_00667	6
		6	epsF_2	Cholera toxin secretion protein epsF,type IV pilin biogenesis protein,type II secretion system protein F,Bacterial type II secretion system protein F domain	457396.3.fa_01334	Gcol_A43_02600	LH009_03825	Gcol_A2_02904	src5_00849	6
		7	tabA_1	Toxin-antitoxin biofilm protein TabA,cryptic beta-D-galactosidase subunit beta,uncharacterized protein, YhcH/YjgK/YiaL family,Domain of unknown function (DUF386)	457396.3.fa_00437	Gcol_A43_01885	LH009_00393	Gcol_A2_00409	src5_00023	6
		8	tabA_2	Toxin-antitoxin biofilm protein TabA,cryptic beta-D-galactosidase subunit beta,uncharacterized protein, YhcH/YjgK/YiaL family,Domain of unknown function (DUF386)	457396.3.fa_02149	Gcol_A43_03268	LH009_03600	Gcol_A2_02164	src5_01144	6
		9	telA	TelA-like protein SA1238,Toxic anion resistance protein (TelA)	457396.3.fa_00770	Gcol_A43_02177	LH009_03623	Gcol_A2_01560	src5_00952	6
		10	ndoA	mRNA interferase EndoA,toxin MazF,PemK-like protein	457396.3.fa_03278	Gcol_A43_02780	LH009_02966	Gcol_A2_03159	src5_01615	6

## Sheet: Cparaputrificum 
		Supplementary Table S8. Motifs identified as “tox” regions in C. paraputrificum genome
	No.	Name	Description	Genome						Total number of genomes
				Gcol_A11	13470_2	373_A1	LH025	LH058	LH141
				n = 5	n = 6	n = 8	n = 9	n = 9	n = 10
	1	epsG	Cholera toxin secretion protein epsG,putative major pilin subunit,Tfp pilus assembly protein PilE,type II secretion system protein G,Prokaryotic N-terminal methylation motif			373_A1_02829		LH058_03152		2
	2	immR_1	HTH-type transcriptional regulator immR,antitoxin HipB,Predicted transcriptional regulator,transcriptional regulator, y4mF family,Helix-turn-helix domain					LH058_00057	LH141_01350	2
	3	ndoA_1	mRNA interferase EndoA,toxin MazF,PemK-like protein	Gcol_A11_01059			LH025_01724		LH141_00952	3
	4	ndoA_2	mRNA interferase EndoA,toxin MazF,PemK-like protein		13470_2_03568	373_A1_02338		LH058_01528		3
	5	module antitoxin	Addiction module antitoxin, RelB/DinJ family	Gcol_A11_03521			LH025_03908	LH058_02895		3
	6	toxA	toxA Toxin A,invasion associated secreted endopeptidase,Beta- N-acetylglucosaminidase, glucan-binding repeat,Putative cell wall binding repeat			373_A1_00596	LH025_02114		LH141_01067	3
	7	phage-related holin	Phage-related holin (Lysis protein),toxin secretion/phage lysis holin,Holin family		13470_2_00727	373_A1_00599	LH025_02112 LH025_02732	LH058_03680	LH141_01411 LH141_02142	5
	8	pezA	Antitoxin PezA,hypothetical protein,Predicted transcriptional regulator,transcriptional regulator, y4mF family,Helix-turn-helix		13470_2_03395	373_A1_02269	LH025_00615	LH058_03451	LH141_02999	5
	9	antitoxin HipB	Plasmid maintenance system antidote protein,transcriptional regulator, y4mF family,Helix-turn-helix	Gcol_A11_01673	13470_2_03429	373_A1_02761	LH025_01241	LH058_03695	LH141_02633	6
	10	epsF	Cholera toxin secretion protein epsF,type IV pilin biogenesis protein,type II secretion system protein F,Bacterial type II secretion system protein F domain	Gcol_A11_02713	13470_2_02550	592334: 593548	LH025_02618	LH058_03153	LH141_02267	6
	11	zeta toxin	Zeta toxin, Uncharacterized protein conserved in bacteria	Gcol_A11_03053	13470_2_01795	373_A1_01162	LH025_02254	LH058_03364	LH141_00555 LH141_03049	6
