# Supplementary material for: Comparative genomics identifies potential virulence factors in Clostridium tertium and C. paraputrificum
Source: Virulence. 2019 Jul 13;10(1):657–76. doi: 10.1080/21505594.2019.1637699 (PMC6629180; doi:10.1080/21505594.2019.1637699)
Supplement: Supplemental Material [file kvir-10-01-1637699-s001.zip › 6. Supplementary Table S5..xlsx]

## Sheet: Sheet1
	Supplementary Table S5. Information of the definitive set of genomes included in the evaluation of phylogenetic relationships, using the 40 high molecular markers.
	#	Marker	Superfamilies
	1	redox-regulated ATPase YchF	GTP1 superfamily
	2	phenylalanine--tRNA ligase subunit alpha	PheS superfamily
	3	arginine--tRNA ligase	tRNA-synt_1d superfamily
	4	30S ribosomal protein S2	RPS2
	5	30S ribosomal protein S3 /S6	Ribosomal_S3_C superfamily
	6	30S ribosomal protein S4	Ribosomal_S4 superfamily
	7	30S ribosomal protein S5	Ribosomal_S5 superfamily
	8	30S ribosomal protein S7	uS7 superfamily
	9	30S ribosomal protein S8	Ribosomal_S8 superfamily
	10	30S ribosomal protein S9	Ribosomal_S9 superfamily
	11	30S ribosomal protein S11	Ribosomal_S11 superfamily
	12	30S ribosomal protein S12	Ribosomal_S12 superfamily
	13	30S ribosomal protein S13	Ribosomal_S13 superfamily
	14	30S ribosomal protein S15	S15_NS1_EPRS_RNA-bind superfamily
	15	30S ribosomal protein S17	Ribosomal_S17 superfamily
	16	30S ribosomal protein S19/S20	Ribosomal_S19 superfamily
	17	50S ribosomal protein L1	Ribosomal_L1 superfamily
	18	50S ribosomal protein L2	Ribosomal_L2C superfamily
	19	50S ribosomal protein L3	Ribosomal_L3 superfamily
	20	50S ribosomal protein L4	Ribosomal_L4 superfamily
	21	50S ribosomal protein L5	Ribosomal_L5 superfamily
	22	50S ribosomal protein L6	Ribosomal_L6 superfamily
	23	50S ribosomal protein L11	Ribosomal_L11_N superfamily
	24	50S ribosomal protein L13	Ribosomal_L13 superfamily
	25	50S ribosomal protein L14	Ribosomal_L14 superfamily
	26	50S ribosomal protein L15	Ribosomal_L27A superfamily
	27	50S ribosomal protein L16	Ribosomal_L16_L10e superfamily
	28	50S ribosomal protein L18 /L20	Ribosomal_L18_L5e superfamily
	29	DNA-directed RNA polymerase subunit alpha	RNA_pol_A_CTD superfamily
	30	DNA-directed RNA polymerase subunit beta	RNA_pol_B_RPB2 superfamily
	31	DNA-directed RNA polymerase subunit beta	RNA_pol_B_Rpb1_2 superfamily
	32	histidine--tRNA ligase	HisS superfamily
	33	serine--tRNA ligase	SerS superfamily
	34	preprotein translocase subunit SecY/SecG	SecY superfamily
	35	cysteine--tRNA ligase	tRNA-synt_1e superfamily
	36	leucine--tRNA ligase	tRNA-synt_1g superfamily
	37	valine--tRNA ligase	tRNA-synt_1g superfamily
	38	DownloadGenPeptGraphics NextPreviousDescriptions tRNA (adenosine(37)-N6)-threonylcarbamoyltransferase complex transferase subunit TsaD	Peptidase_M22 superfamily
	39	signal recognition particle protein	FlhF superfamily
	40	signal recognition particle-docking protein FtsY	FlhF superfamily
	41	50S ribosomal protein L22	Ribosomal_L22 superfamily
