# Supplementary material for: Comparative genomics identifies potential virulence factors in Clostridium tertium and C. paraputrificum
Source: Virulence. 2019 Jul 13;10(1):657–76. doi: 10.1080/21505594.2019.1637699 (PMC6629180; doi:10.1080/21505594.2019.1637699)
Supplement: Supplemental Material [file kvir-10-01-1637699-s001.zip › 7. Supplementary Table S6.xlsx]

## Sheet: Sheet1
Supplementary Table S6. Information of the definitive set of genomes included in the evaluation of phylogenetic relationships, using the 40 high molecular markers
Genome ID	Family	Genome Name	Organism Name	NCBI Taxon ID	Genome Status	Strain	Serovar	Biovar	Pathovar	MLST	Other Typing	Culture Collection	Type Strain	Completion Date	Publication	BioProject Accession	BioSample Accession	Assembly Accession	GenBank Accessions	RefSeq Accessions	Sequencing Centers	Sequencing Status	Sequencing Platform	Sequencing Depth	Assembly Method	Chromosomes	Plasmids	Contigs	Sequences	Genome Length	GC Content	PATRIC CDS	BRC1 CDS	RefSeq CDS	Isolation Site	Isolation Source	Isolation Comments	Collection Date	Isolation Country	Geographic Location	Latitude	Longitude	Altitude	Depth	Other Environmental	Host Name	Host Gender	Host Age	Host Health
1294023.3	Syntrophomonadaceae	Syntrophomonas palmitatica JCM 14374		1294023	WGS	JCM 14374						JCM: 14374		2015-10-01T00:00:00Z		PRJDB813	SAMD00000441	GCF_001311885.1	BBCE01000000		The University of Tokyo		Ion PGM	59x	Newbler v. 2.8			61	61	2581434	45.37	3049
690567.3	Syntrophomonadaceae	Syntrophomonas zehnderi OL-4				690567	WGS									2015-04-24T00:00:00Z		PRJEB8634	SAMEA3281413	GCF_000983115.1	CGIH01000000		WAGENINGEN UNIVERSITY							53	53	2944717	44.71	3009		2773
1051632.5	Syntrophomonadaceae	Sulfobacillus acidophilus TPY	Clostridiales Family XVII. Incertae Sedis		Sulfobacillus acidophilus TPY	1051632	Complete									2011-07-05T00:00:00Z	21914875	PRJNA68423	SAMN02603016	GCA_000219855.1	CP002901.1	NC_015757.1	Beijing Institute of Genomics	complete				1			1	3551206	56.8	3737		3754
411471.5	Ruminococcaceae	Subdoligranulum variabile DSM 15176			Subdoligranulum variabile DSM 15176	411471	WGS	DSM 15176						DSM 15176, CCUG 47106		2009-02-23T00:00:00Z		PRJNA18181	SAMN00008862	GCA_000157955.1	ACBY00000000	NZ_ACBY00000000	Genome Sequencing Center (GSC) at Washington University (WashU) School of Medicine	assembly	454-GS-FLX	23.9x	Newbler v. 2.0.0-PostRelease-10/28/2008			22	38	6485878	57.9	5910		3346		human feces	isolated from human feces and is being sequenced as part of the human gut microbiome project		Denmark	Denmark						Human, Homo sapiens
445972.6	Ruminococcaceae	Anaerotruncus colihominis DSM 17241			Anaerotruncus colihominis DSM 17241	445972	WGS	DSM 17241						DSM 17241, CCUG 45055, CIP 107754, WAL 14565	Yes	2007-10-10T00:00:00Z		PRJNA19659	SAMN00000003	GCA_000154565.1	ABGD00000000	NZ_ABGD00000000	Genome Sequencing Center (GSC) at Washington University (WashU) School of Medicine	assembly	454-GS20, Sanger	6x	PCAP			27	28	3714950	54.2	3908		4427		feces from a child	isolated from feces from a child									Human, Homo sapiens
663278.4	Ruminococcaceae	Ethanoligenens harbinense YUAN-3			Ethanoligenens harbinense YUAN-3	663278	Complete	YUAN-3								2010-02-23T00:00:00Z		PRJNA39729	SAMN00008641	GCA_000178115.2	CP002400	NC_014828	US DOE Joint Genome Institute (JGI-PGF)|DOE Joint Genome Institute|JGI-PGF	complete				1			1	3008576	55.6	3065		2701
272563.8	Peptoestreptococcaceae	Clostridium difficile 630	Clostridium difficile 630	272563	Complete	630				MLST.Clostridium_difficile.54,MLST.Clostridium_difficile_2.27				2006-09-20T00:00:00Z	16804543	PRJNA78		GCA_000009205.1	AM180355,AM180356	NC_009089,NC_008226	Wellcome Trust Sanger Institute	complete				1	1		2	4298133	29.1	3858		3753
596329.3	Peptoestreptococcaceae	Peptostreptococcus anaerobius 653-L			Peptostreptococcus anaerobius 653-L	596329	WGS	653-L						BEI HM-135		2010-02-18T00:00:00Z		PRJNA34105	SAMN00002160	GCA_000178095.1	ADJN00000000	NZ_ADJN00000000	J. Craig Venter Institute	assembly	454	41x				65	73	2074084	35.9	1836		1871		the human vaginal cavity	isolated from the human vaginal cavity									Human, Homo sapiens
596315.3	Peptoestreptococcaceae	Peptostreptococcus stomatis DSM 17678			Peptostreptococcus stomatis DSM 17678	596315	WGS	DSM 17678						DSM 17678, CCUG 51858		2010-09-09T00:00:00Z		PRJNA34073	SAMN00008344	GCA_000147675.2	ADGQ00000000	NZ_ADGQ00000000	J. Craig Venter Institute	assembly	454	114.5x	Newbler Assembler v. 2.0.00.20			54	74	1973737	36.66	1821		1600		the human oral cavity	isolated from the human oral cavity and is a reference genome for the Human Microbiome Project									Human, Homo sapiens
1629715.3	Peptococcaceae	Peptococcaceae bacterium BRH_c8a				1629715	WGS									2015-03-24T00:00:00Z		PRJNA257561	SAMN03400145	GCF_000961575.1	LADP01000000		EPFL		Illumina HiSeq	72.0x	Ray v. 2.3.1			48	48	4174027	47.99	4343		3469		Opalinus Clay rock porewater BRC-3 borehole		2013	Switzerland	Switzerland: Mt Terri URL, St-Ursanne				226 m
760568.4	Peptococcaceae	Desulfotomaculum kuznetsovii DSM 6115			Desulfotomaculum kuznetsovii DSM 6115	760568	Complete	DSM 6115								2011-05-24T00:00:00Z		PRJNA48313	SAMN00713629	GCA_000214705.1	CP002770	NC_015573	US DOE Joint Genome Institute|JGI|JGI-PGF	complete				1			1	3601386	54.88	3825		3398
485916.5	Peptococcaceae	Desulfotomaculum acetoxidans DSM 771			Desulfotomaculum acetoxidans DSM 771	485916	Complete	DSM 771						DSM 771	Yes	2009-04-30T00:00:00Z	21304664	PRJNA27947	SAMN02598455	GCA_000024205.1	CP001720	NC_013216	US DOE Joint Genome Institute (JGI-PGF)|DOE Joint Genome Institute|JGI-PGF	complete				1			1	4545624	41.6	4438		4068		pig waste	isolated from pig waste									Pig, Sus scrofa
1410650.3	Lachnospiraceae	Butyrivibrio proteoclasticus P6B7				1410650	WGS	P6B7								2014-04-08T00:00:00Z	-	PRJNA223495	SAMN02744024	GCA_000622085.1	JHWL00000000	-	DOE Joint Genome Institute		Illumina HiSeq 2000	Unknown	vpAllpaths v. r46652			53	58	3927840	41.9	3402
585394.18	Lachnospiraceae	Roseburia hominis A2-183			Roseburia hominis A2-183	585394	Complete	A2-183								2011-09-06T00:00:00Z	16957265	PRJNA73419	SAMN02604129	GCA_000225345.1	CP003040.1	NC_015977.1	Univ of Aberdeen					1			1	3592125	0.48	3388		3362		Human faecal sample; Human faeces			United Kingdom	United Kingdom: Aberdeen, Scotland						Human, Homo sapiens
626523.3	Lachnospiraceae	Shuttleworthia satelles DSM 14600			Shuttleworthia satelles DSM 14600	626523	WGS	DSM 14600						DSM 14600, CCUG 45864, VPI D143K-13	Yes	2009-03-17T00:00:00Z		PRJNA33169	SAMN00008860	GCA_000160115.1	ACIP00000000	NZ_ACIP00000000	Genome Sequencing Center (GSC) at Washington University (WashU) School of Medicine	assembly	454	35x				3	5	2167917	51.28	1901		2261												Human, Homo sapiens
498761.4	Heliobacteriaceae	Heliobacterium modesticaldum Ice1			Heliobacterium modesticaldum Ice1	498761	Complete	Ice1								2008-02-11T00:00:00Z	18441057	PRJNA13427	SAMN02602985	GCA_000019165.1	CP000930	NC_010337	Arizona State University|TGen	complete				1			1	3075407	57	2779		3000
931626.3	Eubacteriaceae	Acetobacterium woodii DSM 1030			Acetobacterium woodii DSM 1030	931626	Complete	DSM 1030								2012-02-14T00:00:00Z	22479398	PRJNA60713	SAMN02603267	GCA_000247605.1	CP002987.1	NC_016894.1	Georg-August-University Goettingen	complete				1			1	4044777	39.3	3759		3473
903814.3	Eubacteriaceae	Eubacterium limosum KIST612			Eubacterium limosum KIST612	903814	Complete	KIST612								2010-10-15T00:00:00Z	21036996	PRJNA52281	SAMN02603161	GCA_000152245.2	CP002273	NC_014624	Computational and Synthetic Biology Laboratory	complete				1			1	4276902	47.52	4254		4509		anaerobic digester and has a high growth rate on synthesis gas (CO; carbon monoxide) using it as a sole energy source	isolated from an anaerobic digester and has a high growth rate on synthesis gas (CO; carbon monoxide) using it as a sole energy source
887929.3	Eubacteriaceae	Pseudoramibacter alactolyticus ATCC 23263			Pseudoramibacter alactolyticus ATCC 23263	887929	WGS	ATCC 23263						ATCC 23263, DSM 3980		2010-12-29T00:00:00Z		PRJNA52995	SAMN00260151	GCA_000185505.1	AEQN00000000	NZ_AEQN00000000	Baylor College of Medicine	assembly	454-Paired-end	34.79x	Newbler Assembler v. 2.3-04192010			11	42	2341934	50.85	2500		2515		oral cavity										Human, Homo sapiens
545697.3	Clostridiaceae	Clostridium celatum DSM 1785			Clostridium celatum DSM 1785	545697	WGS	DSM 1785						DSM 1785	Yes	2012-12-10T00:00:00Z		PRJNA30375	SAMN02436689	GCA_000320405.1	AMEZ00000000	-	Washington University Genome Sequencing Center	WGS	Illumina	356x	Velvet v. 1.1.04			118	137	3528160	27.7	3404		3453		stool, GI tract										Human, Homo sapiens
999411.4	Clostridiaceae	Clostridium colicanis 209318			Clostridium colicanis 209318	999411	WGS	209318								2013-04-19T00:00:00Z		PRJNA64873	SAMN02596770	GCA_000371465.1	AGYT00000000	-	Broad Institute	WGS	Illumina	158.0x	allpaths v. R42811			28	33	3447484	26.1	3288		3296
1415775.6	Clostridiaceae	Clostridium baratii str. Sullivan				1415775	Complete	Sullivan								2014-12-04T00:00:00Z	-	PRJNA225788	SAMN03222823	GCA_000789395.1	CP006905.1,CP006906.1	NZ_CP006905.1,NZ_CP006906.1	Los Alamos National Laboratory		454; Illumina	44.7x; 321.4x	Newbler v. 2.3; Velvet v. 1.0.13; Parallel	1	1	2	2	3338630	28.25	3175		3169		adult stool		2007	United States	USA: New York						Human, Homo sapiens
573061.5	Clostridiaceae	Clostridium cellulovorans 743B			Clostridium cellulovorans 743B	573061	Complete	743B						ATCC 35296		2009-06-26T00:00:00Z		PRJNA32609	SAMN00002614	GCA_000145275.1	CP002160	NC_014393	US DOE Joint Genome Institute (JGI-PGF)|DOE Joint Genome Institute|JGI-PGF	complete				1			1	5262222	31	4502		4254		cellulose digester	isolated from a cellulose digester
1233099.4	Clostridiaceae	Clostridium tunisiense TJ			Clostridium tunisiense TJ	1233099	WGS	TJ								2012-09-28T00:00:00Z	16701517	PRJNA175408	SAMN02472167	GCA_000300195.1	AMQH00000000	-	Zhejiang University	WGS	Illumina HiSeq	400.0x	CLC NGS Cell v. 5.5.1			35	60	4293341	31.2	4064				anaerobic mud	isolated from an anaerobic mud	2010	China	China: Tianjing
1418104.5	Clostridiaceae	Clostridium argentinense CDC 2741				1418104	WGS	CDC 2741								2015-01-08T00:00:00Z	25489752	PRJNA225821	SAMN03222824	GCA_000816675.1	AYSO00000000	-	Los Alamos National Laboratory		Illumina GAII; 454	182.0x	Newbler v. 2.3-PreRelease-06/30/2009;			20	20	4742562	28.6	4350		4279		spleen, autopsy		1977	Switzerland	Switzerland						Human, Homo sapiens
1552.13	Clostridiaceae	Clostridium estertheticum subsp. estertheticum strain DSM 8809		1552	Complete	DSM 8809						DSM:8809		2016-11-14T00:00:00Z		PRJNA320887	SAMN04958870	GCF_001877035.1	CP015756,CP015757	NZ_CP015756.1,NZ_CP015757.1	University College Dublin		PacBio RS II	522x	HGAP2 v. 26/11/2015	1	1		2	4785613	30.9	4566		4276		vacuum packed beef		2015
318464.3	Clostridiaceae	Clostridium sulfidigenes strain 113A				318464	WGS	113A								2014-07-22T00:00:00Z	-	PRJNA255540	SAMN02925393	GCA_000732635.1	JPMD00000000	-	Agharkar Research Institute		IonTorrent	60.0x	MIRA v. 4.0.5			96	96	3717420	30	3632		3148		Sediment associated with methanehydrate from Krishna Godavari Basin		2006
1121318.3	Clostridiaceae	Clostridium homopropionicum DSM 5847				1121318	WGS	DSM 5847						DSM 5847T		2015-08-10T00:00:00Z	26430034	PRJNA292072	SAMN03964616	GCF_001263795.1	LHUR01000000		Georg-August-University Goettingen, Genomic and Applied Microbiology, Goettingen Genomics Laboratory		Illumina	180.12x	SPades v. 3.5.0			48	48	3650535	31.09	3586		3500		anoxic sewage sludge		not collected	Germany	Germany
1443120.3	Clostridiaceae	Clostridium novyi A str. NCTC 538				1443120	WGS	NCTC 538								2014-06-20T00:00:00Z	25254374	PRJNA233475	SAMN02593761	GCA_000725865.1	JENK00000000	-	National Veterinary Institute (SVA)		454; Illumina HiSeq	66.0x	Newbler v. 2.6			69	69	2519930	28.5	2401		2246				1920	United Kingdom	United Kingdom: Great Britain						Human, Homo sapiens
1494.5	Clostridiaceae	Clostridium cochlearium strain NCTC13027		1494	Complete	NCTC13027						NCTC:13027		2017-08-15T00:00:00Z		PRJEB6403	SAMEA4530647	GCA_900187165.1	LT906477		SC					1			1	2435419	28.65	2396		2341				1900/1980
212717.8	Clostridiaceae	Clostridium tetani E88			Clostridium tetani E88	212717	Complete	E88 (E88 Massachusetts)								2003-01-29T00:00:00Z	12552129	PRJNA81	SAMN02603289	GCA_000007625.1	AE015927,AF528097	NC_004557,NC_004565	University of Goettingen	complete				1	1		2	2873333	28.6	2815		2432
272562.8	Clostridiaceae	Clostridium acetobutylicum ATCC 824	Clostridium acetobutylicum ATCC 824	272562	Complete	ATCC 824						ATCC 824		2001-07-24T00:00:00Z	11466286	PRJNA77	SAMN02603243	GCA_000008765.1	AE001437,AE001438	NC_003030,NC_001988	Oscient Pharmaceuticals Corporation	complete				1	1		2	4132880	30.9	3929		3847		garden soil	isolated in 1924 from garden soil in Connecticut, USA, by E. Wyer and L. Rettger	1924	United States	USA: Connecticut
1121293.3	Clostridiaceae	Clostridium akagii DSM 12554				1121293	WGS	DSM 12554						DSM Z	Yes	2014-05-08T00:00:00Z	-	PRJNA234894	SAMN02743371	GCA_000686725.1	JMLK00000000	-	DOE Joint Genome Institute		Illumina HiSeq 2000	Unknown	Unknown program v. before 2014-04-08			50	55	4589510	30.7	4436						1994	Germany	Germany
1262449.8	Clostridiaceae	Clostridium pasteurianum DSM 525 = ATCC 6013				1262449	Complete	DSM 525						DSM Z		2015-02-24T00:00:00Z	25700415	PRJNA258199	SAMN02990135	GCF_000807255.1	CP009268	NZ_CP009268.1	Georg-August-University Goettingen, Genomic and Applied Microbiology, Goettingen Genomics Laboratory		Sanger dideoxy sequencing; 454; Illumina		Mira v. 3.4	1			1	4352101	29.94	4129		3988		soil		1893	Russia	Russia
1302425.3	Clostridiaceae	Clostridium botulinum CFSAN002367			Clostridium botulinum CFSAN002367	1302425	WGS	CFSAN002367								2013-07-24T00:00:00Z		PRJNA192664	SAMN01940924	GCA_000439615.1	AQPT00000000	-	FDA	WGS	IonTorrent	26x	Newbler v. 2.6			159	164	3867396	28	5801		2475				1969								Human, Homo sapiens
471871.7	Clostridiaceae	Clostridium sporogenes ATCC 15579			Clostridium sporogenes ATCC 15579	471871	WGS	ATCC 15579						ATCC 15579		2008-03-07T00:00:00Z		PRJNA20549	SAMN00000018	GCA_000155085.1	ABKW00000000	NZ_ABKW00000000	Genome Sequencing Center (GSC) at Washington University (WashU) School of Medicine	assembly	454-GS20, Sanger	8.9x	PCAP			2	2	4102325	28	3760		3767												Human, Homo sapiens
1548.3	Clostridiaceae	Clostridium scatologenes strain ATCC 25775				1548	WGS	ATCC 25775						ATCC 25775		2014-04-17T00:00:00Z	24831152	PRJNA243991	SAMN02721231	GCA_000632785.1	JIDX00000000	-	Korean Advanced Institute of Science and Technology		Illumina MiSeq	153.0x	Velvet v. 1.2.10			174	174	7353830	30.3	6819						1948
536227.3	Clostridiaceae	Clostridium carboxidivorans P7			Clostridium carboxidivorans P7	536227	WGS	P7						ATCC BAA-624	Yes	2009-08-05T00:00:00Z		PRJNA33115	SAMN02441784	GCA_000175595.1	ACVI00000000	NZ_ACVI00000000	DOE Joint Genome Institute	assembly						239	252	5577872	29.7	5289		5460		agricultural settling lagoon at Oklahoma State University	isolated from agricultural settling lagoon at Oklahoma State University		United States	Oklahoma State University
1121342.5	Clostridiaceae	Clostridium tyrobutyricum DSM 2637 = ATCC 25755			Clostridium tyrobutyricum DSM 2637 = ATCC 25755 = JCM 11008	1121342	WGS	DSM 2637						DSM Z	Yes	2013-07-15T00:00:00Z		PRJNA185567	SAMN02440870	GCA_000429805.1	AUCO00000000	-	DOE Joint Genome Institute	WGS	Illumina HiSeq 2000	Unknown	Unknown program v. before 2013-04-04			43	45	3019458	30.8	3011
1341692.10	Clostridiaceae	Clostridium autoethanogenum DSM 10061				1341692	Complete	DSM 10061						DSM 10061		2014-06-11T00:00:00Z	24655715	PRJNA219420	SAMN02358571	GCF_000484505.1	CP006763	NC_022592.1	Oak Ridge National Lab		Pacific Biosciences RS-|| single molecule	180X	MRTanalysis v. 2.0 - HGAP Protocol	1			1	4352205	31.09	4213		4042		Rabbit feces		1993	Belgium	Belgium						Rabbit, Oryctolagus cuniculus
1538.8	Clostridiaceae	Clostridium ljungdahlii strain DSM 13528			Clostridium ljungdahlii DSM 13528	1538	Complete	DSM 13528						DSM 13528		2010-07-12T00:00:00Z	20616070	PRJNA13492		GCA_000143685.1	CP001666	NC_014328	Competence Network|Gottingen Genomics Laboratory	complete				1			1	4630065	23	4331		4184		chicken yard waste	isolated from chicken yard waste and is studied for its ability to produce ethanol									Chicken, Gallus gallus
37659.3	Clostridiaceae	Clostridium algidicarnis strain B3				37659	WGS	B3								2014-06-11T00:00:00Z	-	PRJNA239120	SAMN02841231	GCA_000703125.1	JNLN00000000	-	DOE Joint Genome Institute		Illumina HiSeq 2000	Unknown	HGAP v. 2.0.1			1	1	3060290	30.3	2810
195103.10	Clostridiaceae	Clostridium perfringens ATCC 13124			Clostridium perfringens ATCC 13124	195103	Complete	ATCC 13124						ATCC 13124	Yes	2006-07-25T00:00:00Z		PRJNA304	SAMN02604008	GCA_000013285.1	CP000246	NC_008261	TIGR	complete				1			1	3256683	28.4	2866		2876
1294142.3	Clostridiaceae	Clostridium intestinale URNW			Clostridium intestinale URNW	1294142	WGS	URNW								2013-09-18T00:00:00Z	24136853	PRJNA224116	SAMN02471872	GCA_000469625.1	APJA00000000	-	University of Manitoba	WGS	Illumina HiSeq; 454	54.0x	Velvet v. 1.2.08; Newbler v. 2.6			35	39	4663504	30.2	4780		4367		contaminated cellobiose stock bottle	isolated strain is currently used in biofuel research especially related to hydrogen and ethanol synthesis pathways	2008	Canada	Canada
84024.5	Clostridiaceae	Clostridium disporicum				84024	WGS									2015-10-01T00:00:00Z		PRJEB10915	SAMEA3545322	GCF_001405015.1	CYZX01000000		SC							57	57	3449564	28.82	3261		3202		faeces		2013	United Kingdom	United Kingdom
1351755.6	Clostridiaceae	Clostridium chauvoei JF4335 strain JF4335		1351755	Complete	JF4335								2017-03-11T00:00:00Z		PRJEB3959	SAMEA102059668		LT799839		SIB					1			1	2887451	28.29	2654		2624		Isolated from cattle with blackleg		2004								Bos taurus
1202534.3	Clostridiaceae	Clostridium sartagoforme AAU1			Clostridium sartagoforme AAU1	1202534	WGS	AAU1								2013-05-23T00:00:00Z		PRJNA168248	SAMN02469632	GCA_000401215.1	ASRV00000000	-	Anand Agricultural University	WGS	IonTorrent	24.0x	GS De Novo Assembler v. Jul-2012			273	323	3950630	47.6	4015		3714		rumen liquor		2009	India	India						Water buffalo, Bubalus bubalis
394958.4	Clostridiaceae	Clostridium taeniosporum strain 1/k		394958	Complete	1/k								2016-09-20T00:00:00Z		PRJNA339855	SAMN05608059	GCF_001735765.1	CP017253,CP017254,CP017255,CP017256	NZ_CP017253.1,NZ_CP017254.1,NZ_CP017255.1,NZ_CP017256.1	University of Texas at Austin		454; Illumina; Sanger dideoxy sequencing	56x;900x	Newbler v. 2.7; Consed v. 22.0	1	3		4	3503541	26.55	3189		3048		Lake Mainaki silt		1964	Ukraine	Ukraine: Crimean Lake Mainaki silt
137838.3	Clostridiaceae	Clostridium neonatale				137838	WGS									2015-11-12T00:00:00Z		PRJEB11408	SAMEA3610495	GCF_001458595.1	CZLD01000000		URMITE							17	17	4710844	28.42	4283
1491.67	Clostridiaceae	Clostridium botulinum strain 1169		1491	Complete	1169								2016-12-27T00:00:00Z		PRJNA302042	SAMN04263492		CP013681,CP013682		Los Alamos National Laboratory		Illumina; PacBio	304x; 68x	Velvet v. 1.2.07; HGAP v. 3; Phrap 4.24	1	1		2	4414346	28.1	4368		4225						Argentina
1345695.3	Clostridiaceae	Clostridium saccharobutylicum DSM 13864			Clostridium saccharobutylicum DSM 13864	1345695	Complete	DSM 13864								2013-10-18T00:00:00Z	24285650	PRJNA217481	SAMN02603278	GCA_000473995.1	CP006721.1	NC_022571.1	Georg-August-University Goettingen, Genomic and Applied Microbiology, Goettingen Genomics Laboratory	complete	454; Illumina: Sanger dideoxy sequencing	25X; 50X	mira assembler v. 3.4.0.1	1			1	5107814	28.7	4497		4393
290402.41	Clostridiaceae	Clostridium beijerinckii NCIMB 8052			Clostridium beijerinckii NCIMB 8052	290402	Complete	NCIMB 8052							Yes	2007-06-27T00:00:00Z		PRJNA12637	SAMN02598276	GCA_000016965.1	CP000721	NC_009617	DOE Joint Genome Institute	complete				1			1	6000632	29.9	5302		5020
931276.5	Clostridiaceae	Clostridium saccharoperbutylacetonicum N1-4(HMT) strain N1-4(HMT)			Clostridium saccharoperbutylacetonicum N1-4(HMT)	931276	Complete	N1-4(HMT)						ATCC 27021		2013-02-19T00:00:00Z		PRJNA60605		GCA_000340885.1	CP004121.1,CP004122.1	NC_020291.1,NC_020292.1	Georg-August-University Goettingen	complete	Sanger dideoxy sequencing; 454; Illumina		Mira v. 3.2	1	1		2	6666445	29.498	5979		5821
457396	Clostridiaceae	Clostridium sp. 7_2_43FAA			Clostridium sp. 7_2_43FAA	457396	WGS	7_2_43FAA						BEI HM-36		2009-02-18T00:00:00Z		PRJNA32457	SAMN02463700	GCA_000158375.2	ACDK00000000	NZ_ACDK00000000	BI	assembly	454	29.68x	Newbler v. 2.0.0-PostRelease-1/21/2009			19	29	3827748	27.8	3502		3455			inflamed biopsy tissue from a 59 year old female patient with Crohn's disease									Human, Homo sapiens	female
1398.18	Outgroup	Bacillus coagulans strain HM-08		1398	Complete	HM-08								2015-02-17T00:00:00Z		PRJNA271049	SAMN03272539	GCF_000876545.1	CP010525	NZ_CP010525.1	Inner Mongolia Agricultural University		Illumina MiSeq; Illumina HiSeq	100x	SOAPdenovo v. 2	1			1	3624641	46.28	4203		4233		Healthy chicken intestine			China	China						Chicken, Gallus gallus
[truncated: 19 more columns]
